# Supplementary material for: Affective and Enjoyment Responses to Short-Term High-Intensity Interval Training with Low-Carbohydrate Diet in Overweight Young Women
Source: Nutrients. 2020 Feb 10;12(2):442. doi: 10.3390/nu12020442 (PMC7071177; doi:10.3390/nu12020442)
Supplement: Supplementary file 1 [file nutrients-12-00442-s001.zip]

Archive with 5 entries (5 files):
- Results from ITT analyses/Table S1.docx
- Results from ITT analyses/Table S2.docx
- Results from ITT analyses/Table S3.docx
- Results from ITT analyses/Table S4.docx
- Results from ITT analyses/Table S5.docx
